# Supplementary material for: Gene regulatory network structure informs the distribution of perturbation effects
Source: PLoS Comput Biol. 2025 Sep 2;21(9):e1013387. doi: 10.1371/journal.pcbi.1013387 (PMC12419648; doi:10.1371/journal.pcbi.1013387)
Supplement: S1 Table — (CSV) [file pcbi.1013387.s010.csv]

OLS Regression Results
Dep. Variable:	y	R-squared:	0.587
Model:	OLS	Adj. R-squared:	0.586
Method:	Least Squares	F-statistic:	543.6
Date:	Mon	20 Jan 2025	Prob (F-statistic):	0.00
Time:	22:58:07	Log-Likelihood:	-4167.4
No. Observations:	1920	AIC:	8347.
Df Residuals:	1914	BIC:	8380.
Df Model:	5
Covariance Type:	nonrobust
	coef	std err	t	P>|t|	[0.025	0.975]
const	-6.9629	0.115	-60.458	0.000	-7.189	-6.737
r	0.4229	0.009	46.789	0.000	0.405	0.441
k_adj	0.0004	6.18e-05	6.857	0.000	0.000	0.001
w	-0.0023	0.000	-15.724	0.000	-0.003	-0.002
delta_in	-0.0012	0.000	-2.801	0.005	-0.002	-0.000
delta_out	0.0637	0.004	15.061	0.000	0.055	0.072
Omnibus:	32.636	Durbin-Watson:	0.524
Prob(Omnibus):	0.000	Jarque-Bera (JB):	18.847
Skew:	-0.030	Prob(JB):	8.08e-05
Kurtosis:	2.518	Cond. No.	2.16e+03
Notes:
[1] Standard Errors assume that the covariance matrix of the errors is correctly specified.
[2] The condition number is large	2.16e+03. This might indicate that there are
strong multicollinearity or other numerical problems.
