# Supplementary material for: Gene regulatory network structure informs the distribution of perturbation effects
Source: PLoS Comput Biol. 2025 Sep 2;21(9):e1013387. doi: 10.1371/journal.pcbi.1013387 (PMC12419648; doi:10.1371/journal.pcbi.1013387)
Supplement: S2 Table — (CSV) [file pcbi.1013387.s011.csv]

OLS Regression Results
Dep. Variable:	y	R-squared:	0.461
Model:	OLS	Adj. R-squared:	0.460
Method:	Least Squares	F-statistic:	327.7
Date:	Mon	20 Jan 2025	Prob (F-statistic):	6.30e-254
Time:	22:58:07	Log-Likelihood:	-3973.5
No. Observations:	1920	AIC:	7959.
Df Residuals:	1914	BIC:	7992.
Df Model:	5
Covariance Type:	nonrobust
	coef	std err	t	P>|t|	[0.025	0.975]
const	-4.7854	0.104	-45.966	0.000	-4.990	-4.581
r	0.2983	0.008	36.514	0.000	0.282	0.314
k_adj	0.0003	5.59e-05	5.686	0.000	0.000	0.000
w	-0.0016	0.000	-12.002	0.000	-0.002	-0.001
delta_in	-0.0002	0.000	-0.438	0.661	-0.001	0.001
delta_out	0.0433	0.004	11.345	0.000	0.036	0.051
Omnibus:	809.102	Durbin-Watson:	1.365
Prob(Omnibus):	0.000	Jarque-Bera (JB):	4796.243
Skew:	1.894	Prob(JB):	0.00
Kurtosis:	9.753	Cond. No.	2.16e+03
Notes:
[1] Standard Errors assume that the covariance matrix of the errors is correctly specified.
[2] The condition number is large	2.16e+03. This might indicate that there are
strong multicollinearity or other numerical problems.
